# Supplementary material for: Diverse synaptic and dendritic mechanisms of complex spike burst generation in hippocampal CA3 pyramidal cells
Source: Nat Commun. 2019 Apr 23;10:1859. doi: 10.1038/s41467-019-09767-w (PMC6478939; doi:10.1038/s41467-019-09767-w)
Supplement: Supplementary file 4 — Source Data [file 41467_2019_9767_MOESM4_ESM.xlsx]

## Sheet: Figure 1
Figure 1e							Figure 1f
CSB rate at 300 pA in hCSB cells							CSB rate in CA3PCs			CSB rate in CA1PCs
Pulse N	1	2	3	4	5		300 pA	600 pA		300 pA	600 pA
Cell1	1	0	0	0.2	0.3		0	0		0	0.1
Cell2	1	0.3	0	0	0		0	0		0	0
Cell3	1	1	0	0	0		0.16	0.24		0	0
Cell4	0.1	0	0	0	0		0	0.04		0	0
Cell5	1	0.1	0	0	0		0	0		0.02	0.06
Cell6	1	0.2	0	0.2	0.2		0	0		0	0
Cell7	0.1	0	0	0	0		0	0		0	0
Cell8	1	0.1	0	0	0		0	0		0	0
Cell9	1	0	0	0	0		0	0.34		0.02	0.12
Cell10	1	0	0	0	0		0.52	1		0.2	0.34
Cell11	1	0.2	0.6	0.3	0.6		0.28	0.4		0	0
Cell12	1	0	0	0.4	0.5		0	0		0	0.02
Cell13	0.2	0	0	0	0		0	0		0	0
Cell14	1	0	0	0	0		0	0		0	0.16
Cell15	0.8	0.1	0	0	0		0	0		0	0
Cell16	1	0	0	0	0		0	0.02		0	0
Cell17	1	0.4	0	0.1	0.3		0.3	0.84		0	0
Cell18	1	0	0	0	0		0.26	0.54		0	0
Cell19	1	0.9	0	0.1	0		0.4	0.82		0	0
Cell20	1	0	0	0	0.1		0.02	0.1		0	0
							0.22	0.56		0	0
CSB rate at 600 pA in hCSB cells							0.32	0.8		0	0
Pulse N	1	2	3	4	5		0.02	0.24		0	0
Cell1	1	1	0.6	0.8	0.8		0	0.64		0	0
Cell2	1	1	0	0	0.7		0	0		0	0
Cell3	1	1	0.8	0.5	0.8		0	0		0	0
Cell4	0.4	0	0	0	0.1		0	0.38
Cell5	1	1	0	0.3	0.5		0.22	0.22
Cell6	1	1	0.2	0.8	1		0.2	0.2
Cell7	1	0	0	0.1	0.1		0.2	0.64
Cell8	1	0.1	0	0	0		0.54	1
Cell9	1	0	0	0	0		0	0
Cell10	1	0.9	0.2	0.7	0.4		0	0
Cell11	1	1	1	1	1		0	0
Cell12	1	1	1	1	1		0	0.16
Cell13	1	0	0	0.1	0.2		0.38	1
Cell14	1	0	0	0	0		0	0.38
Cell15	1	0	0	0	0.6		0.04	0.26
Cell16	1	1	0.8	0.7	0.9		0.2	0.2
Cell17	1	1	0.8	0.9	0.8		0	0
Cell18	1	1	0	0	0		0	0.1
Cell19	1	0.7	0	0	0.4		0.18	0.32
Cell20	1	0.5	0	0.5	0.4		0.2	0.88
							0.1	0.2
							0	0.22
							0.36	0.9
							0.2	0.4
							0.18	0.2
							0.4	0.42
							0	0
							0	0
							0.22	0.48
							0	0
							0.28	0.68
							0	0
							0.02	0.42
							0.6	1
							0.2	0.44
							0	0.04
							0.2	0.52
							0	0.16
							0	0
							0	0
							0	0
							0.26	0.4
							0	0
							0.08	0.2
							0.2	0.54
							0	0.04
							0	0.04
							0	0.18
							0.34	0.82
							0	0.1
							0	0.44
							0.06	0.34
							0	0
							0.24	0.30296
							0.2	0.2
							0	0
							0.46	0.8
							0	0.02
							0.34	0.34
							0	0
							0	0
							0	0.22
							0.16	0.64
							0	0
							0	0
							0.12	0.64
							0	0
							0	0.06
							0.06	0.16
							0	0.02
							0	0
							0	0
							0	0.02
							0	0.1
							0	0.12
							0	0
							0.02	0.2
							0	0
							0	0
							0	0
							0	0
							0.08	0.2
							0	0
							0	0
							0.22	0.68
							0.06	0.4
							0	0
							0.48
							0.18	0.42
							0	0.12
							0	0
							0	0
							0	0.08
							0	0
							0.16	0.2

## Sheet: Figure 2
Figure 2d			Figure 2e
RS	0.37288		-70 mV	-65 mV
CSB-L	0.21186		0	0
CSB-H	0.41525		0	0
			0	0.2
			0	0.12
			0	0.08
			0	0
			0	0.06667
			0.02	0.25
			0.1	0.2
			0.1	0.46667
			0.04	0.2

## Sheet: Figure 3
Figure 3a			Figure 3b			Figure 3d			Figure 3g				Figure 3i
control	GluR block		control	GABAR block		TTX	TTX+Cd2+		bouton	soma	dendrite		ADP dendrite	ADP soma		AP dendrite	AP soma
0.3	0.24		0	0		0.36	0		0.0328149	0.178881	0.537567		6.13625	5.82198		43.9966	61.5987
0.34	0.02		0.54	0.68		0.44	0		0.0479334	0.478145	0.907053		19.7056	5.97647		29.5485	82.7497
0.39	0.4		0.1	0.16		1	0		0.0348294	0.243847	1.38274		10.9542	3.06548		42.097	92.4466
0.2	0.2		0	0		0.18	0		0.0581876	0.296528	1.48514		15.9878	5.54042		60.0026	91.1989
0.67	0.76		0.2	0.2		0.2	0		0.0074577	0.07341	1.20351		14.1867	5.88574		44.362	80.5474
0.4	0.4		0	0		0.28	0		0.0704856	0.136919	1.10739		9.32258	7.34795		43.5891	77.2306
0.36	0.44		0.81	0.8		0.22	0						11.0343	5.65423		68.6197	76.256
0.02	0.02		0.29333	0.14									7.74851	7.17741		42.4571	83.4645
0.4	0.4		0.19	0.19										7.21432			86.4336
0.53852	0.59596		0	0										5.24608			84.6327
			0	0.01										2.13783			91.6462
														4.20843			90.3798
														7.21972			84.8441

## Sheet: Figure 4
Figure 4c					Figure 4d			Figure 4g
		CSB rate	CSB rate
	Cell	600 pA Iinj	Uncaging		control	in AP5		Iinj 600 pA	syn.	combined
RS	1	0	0		1	1		0	0.04	0.28
	2	0	0		0.75	0.35714		0	0	0.1
	3	0	0		0.14286	0		0	0	0.08
		0	0		1	1		0	0	0.0125
	4	0	0		0.26667	0.07692		0	0	0.16
		0	0		1	0.66667		0	0	0.08889
		0	0		1	1		0	0	0
	5	0	0		0.45455	0.2		0	0	0
	6	0	0
		0	0
CSB-L	7	0.32	0.6
9 cells		0.32	0.33333
	8	0.1	0
	9	0.04	0
	10	0.02	0
		0.02	0
	11	0.1	0.14167
	12	0.12	0
		0.12	0
	13	0.34	0
	14	0.12	0
	15	0.26	0
		0.26	0.45455
CSB-H	16	0.64	0.41667
16 cells		0.64	0.2
		0.64	0.36364
	17	1	0.8
		1	0.6
	18	0.4	1
	19	0.9	0.75
	20	1	0.75
	21	0.16	0
		0.16	0
		0.16	0
	22	0.4	0.83333
		0.4	0.91666
	23	1	1
		1	0.57143
	24	0.66	1
	25	1	0.75
	26	0.4	0.14286
	27	1	1
	28	0.4	0.26667
	29	0.74	1
	30	1	1
	31	0.68	0.3

## Sheet: Figure 5
Figure 5c																Figure 5d								Figure 5e								Figure 5f						Figure 5h						Figure 5i
CSB rate by 300 pA Iinj (left graph)								CSB rate by 600 pA Iinj (right graph)								Vm								Rin										CSB-H	CSB-L	RS		CA3a	basal	rad.prox	rad.dist	tuft		Primary trunk length
deep cells				superficial cells				deep cells				superficial cells				deep cells				superficial cells				deep cells				superficial cells				CA3a	deep	0.64	0.24	0.12		CS cells	85	38	25	1		CA3a			CA3c
CA3a	CA3b	CA3c		CA3a	CA3b	CA3c		CA3a	CA3b	CA3c		CA3a	CA3b	CA3c		CA3a	CA3b	CA3c		CA3a	CA3b	CA3c		CA3a	CA3b	CA3c		CA3a	CA3b	CA3c			superficial	0.4	0	0.6			64	38	31	32		CSB-H	RS		CSB-H	RS
0.4	0.2	0		0.2	0	0.24		0.42	0.52	0		0.64	0.04	0.30296		-72	-67	-68		-68	-70	-71		87	105	82		84.4	87	174									106	33	52	53		22	64		79	7
0.4	0	0		0	0	0		0.82	0.16	0		0	0	0		-63	-61	-65		-65	-63	-70		76.2	120	69.9		80	106.1	76		CA3c	deep	0.23077	0.53846	0.23077			88	36	33	31		93	0		55	77
0.18	0.16	0		0	0.34	0		0.2	0.64	0		0	0.34	0		-62	-63	-66		-68	-72	-70		84	66.2	90		61	100	73			superficial	0.25	0.25	0.5			79	66	89	30		134	36		15	75
0.6	0	0		0	0	0		1	0.02	0		0	0	0		-68		-64		-66	-61	-70		94	95.65	59.7		105.2	85.3	120									121	77	86	69		61	68		34	0
0	0	0		0.2	0.16	0		0.1	0	0		0.44	0.24	0		-64	-71	-66		-65	-70	-61		97	53.1	73		79	141	102.6									58	54	38	35		133	8		20	52
0.2	0	0		0.02		0		0.2	0.44	0.12		0.1		0.1		-69	-71	-61		-61		-73		108.8	82	65.85		90.2		162									77	44	36	32		83	31		0	82
0	0	0		0		0		0	0	0.08		0		0.02		-69	-67	-67		-63		-69		50.65	56.55	117.1		119.6		160.2									51	43	53	55		93	52		55	12
0.2		0.06		0		0		0.4		0.16		0		0.1		-70		-61		-62		-61		133		117.1		95		154.6									73	41	36	28		111	103		0	20
0.28		0		0.2		0		0.68		0		0.2		0		-64		-61		-66		-60		88.2				112.7		139.95									70	49	42	22		84	27		24	44
0.36		0		0		0		0.9		0		0		0		-67		-62		-69		-69		100		84.15		134		143														44	121		0	0
0		0				0		0.38		0.04				0		-69		-69						77		160												CA3a	basal	rad.prox	rad.dist	tuft		101	151		20	0
0.1		0.1				0.06		0.2		0.35				0.4		-70		-66				-64		168		91.65				98.55								RS cells	95	29	43	31		95				77
0		0.02				0		0.22		0.34				0.06		-66		-63				-64		95		146.535				145.95									133	51	35	14		104				21
0						0		0.16						0.02		-61						-64		70						107									77	35	52	117		139				105
0						0		0						0		-70						-67		55						153									91	67	72	69		121				78
0.04						0.12		0.26						0.64		-65						-62		147						152.8									160	58	51	12		84				14
0.34						0		0.82						0		-70						-64		118						151.9									87	47	64	22		130				0
0.48						0		-						0		-61						-65		90.75						167									80	39	43	33		62				75
0.18						0.22		0.42						0.68		-66						-68		91.95																				90				0
0.02						0.22		0.42						0.48		-70						-65		68						177.92								CA3c	basal	rad.prox	rad.dist	tuft		189				0
0.08								0.2								-66								89.1														CS cells	130	52	63	25		132				5
0								0.22								-67								66.85															95	83	98	20		107				52
0								0								-61								46.7															34	56	83	3		89				38
0								0.38								-66								69															103	101	32	0		141				21
0.18								0.32								-66								103															69	99	79	19		11
																																							98	77	76	0		55
																																							73	49	0	0		98
																																							87	68	52	15		209
																																							92	129	27	0		76
																																												183
																																						CA3c	basal	rad.prox	rad.dist	tuft		95
																																						RS cells	84	30	79	34		85
																																							124	105	38	0		117
																																							102	40	72	70		126
																																							105	47	107	23
																																							104	85	129	33
																																							96	57	103	4
																																							75	41	48	2
																																							52	107	46	3
																																							49	88	37	0
[truncated: 20 more columns]

## Sheet: Figure 6
Figure 6e			Figure 6h				Figure 6j				Figure 6k
sag ratio			CA3ab				CA3c				CA3 area	Iinj	difference
CA3ab			300 pA	control	ZD		300 pA	control	ZD		ab	300	0.01
control	ZD			0	0.01			0	0		ab	300	0
0.92095	0.96432			0	0			0	0		ab	300	0.03889
0.89496	0.9986			0.25	0.28889			0	0.11667		ab	300	-0.08667
0.86253	0.98748			0.30667	0.22			0	0		ab	300	0.35
0.86786	0.99963			0	0.35			0	0.0125		ab	300	0.09333
0.88588	0.99956			0.02667	0.12						c	300	0
0.89197	0.99911										c	300	0
			600 pA	control	ZD		600 pA	control	ZD		c	300	0.11667
CA3c				0.02	0.2			0	0		c	300	0
control	ZD			0	0.46			0	0		c	300	0.0125
0.95654	0.99997			0.35556	0.66667			0.16	0.25		ab	600	0.18
0.94663	1.00091			0.56667	0.7			0	0		ab	600	0.46
0.98791	1.0004			0.2	0.74667			0.007	0.01		ab	600	0.31111
0.92133	0.97656			0.2	0.56						ab	600	0.13333
0.98542	0.99925										ab	600	0.54667
											ab	600	0.36
											c	600	0
											c	600	0
											c	600	0.09
											c	600	0
											c	600	0.003

## Sheet: Figure 7
Figure 7j				Figure 7l				Figure 7m
CA3c				CA3ab				CA3 area	Iinj	difference
300 pA	control	GxTx		300 pA	control	GxTx		ab	300	0.17
	0	0.27385			0.39	0.56		ab	300	0
	0.18667	0.79			0	0		ab	300	0.21
	0	0.24			0	0.21		ab	300	0
	0.24	0.51			0	0		ab	300	0.07
	0	0.16			0.5	0.57		ab	300	0.06
	0.03	0.22			0.42	0.48		ab	300	0.01
					0.08	0.09		ab	600	0.21
600 pA	control	GxTx						ab	600	0
	0	0.68		600 pA	control	GxTx		ab	600	0.19111
	0.4	0.965			0.79	1		ab	600	0.31
	0.12	0.9			0	0		ab	600	0.1
	0.30296	0.6			0	0.19111		ab	600	0.2
	0.01	0.50778			0	0.31		ab	600	0.15
	0.12	0.34			0.9	1		c	300	0.27385
					0.6	0.8		c	300	0.60333
					0.42	0.57		c	300	0.24
								c	300	0.27
								c	300	0.16
								c	300	0.19
								c	600	0.68
								c	600	0.565
								c	600	0.78
								c	600	0.29704
								c	600	0.49778
								c	600	0.22
